# Supplementary material for: A Genome-Wide Screen of Deletion Mutants in the Filamentous Saccharomyces cerevisiae Background Identifies Ergosterol as a Direct Trigger of Macrophage Pyroptosis
Source: mBio. 2018 Jul 31;9(4):e01204-18. doi: 10.1128/mBio.01204-18 (PMC6069111; doi:10.1128/mBio.01204-18)
Supplement: TABLE S1 [file mbo004184011st1.xlsx]

## Sheet: Sheet1
Gene Name	Function	Lipid Droplet	Upc2 Consensus	Polyene Resistance	Vacuole Abnormal	Composite Phenotype
BOI1	Protein implicated in polar growth; functionally redundant with Boi2p;	No	yes	No	No
MIX23	Mitochondrial intermembrane space protein of unknown function	No	No	Yes	No
OLA1	P-loop ATPase with similarity to human OLA1 and bacterial YchF	No	No	Yes	No
AMN1	Protein required for daughter cell separation	No	yes	Yes	Yes
SOK1	overexpression suppresses the growth defect of mutants lacking protein kinase A	No	No	No	Yes
PTC1	Type 2C protein phosphatase (PP2C); dephosphorylates Hog1p,	Yes	No	No	Yes
COX20	Mitochondrial inner membrane protein	No	No	No	No	no
RQC1	Component of the ribosome quality control complex (RQC)	No	No	No	Yes
RGA2	GTPase-activating protein for polarity-establishment protein Cdc42p	No	Yes	No	Yes
GAL83	One of three possible beta-subunits of the Snf1 kinase complex	No	Yes	No	Yes
ADE5,7	Enzyme of the 'de novo' purine nucleotide biosynthetic pathway	Yes	No	No	No
VMA7	Subunit F of the V1 peripheral membrane domain of V-ATPase	Yes	No	Yes	Yes
BUD25	Protein involved in bud-site selection	Yes	No	Yes	No
SRB2	Subunit of the RNA polymerase II mediator complex	Yes	No	Yes	No
IMP2'	Transcriptional activator involved in maintenance of ion homeostasis	Yes	No	Yes	No
DAN1	Cell wall mannoprotein; expressed under anaerobic conditions	No	Yes	Yes	No
SSK1	Cytoplasmic phosphorelay intermediate osmosensor and regulator	No	No	Yes	No
SMF3	Putative divalent metal ion transporter involved in iron homeostasis	No	Yes	Yes	No
YLR278C	Zinc-cluster protein; GFP-fusion protein localizes to the nucleus	No	No	No	Yes
IMH1	Protein mediates transport between an endosomal compartment and the Golgi	No	Yes	Yes	Yes
VID22	Involved in FBPase transport from the cytosol to Vid (vacuole import and degradation) vesicles	No	Yes	Yes	Yes
VMA6	Subunit d of the V0 integral membrane domain of V-ATPase	Yes	No	Yes	Yes
DDR48	DNA damage-responsive protein	No	Yes	No	Yes
SPT21	Protein with a role in transcriptional silencing	No	Yes	No	Yes
DOM34	Protein that facilitates ribosomal subunit dissociation	No	Yes	Yes	Yes
VMA11	Vacuolar ATPase V0 domain subunit c	No	No	Yes	Yes
GCV3	H subunit of the mitochondrial glycine decarboxylase complex	No	No	No	No	no
SAH1	S-adenosyl-L-homocysteine hydrolase	Yes	Yes	No	No
RSM10	Mitochondrial ribosomal protein of the small subunit	No	Yes	No	No
MRPL11	Mitochondrial ribosomal protein of the large subunit	No	Yes	Yes	Yes
YEL025c	Putative protein of unknown function	No	yes	Yes	No
PAH1	Regulates phospholipid synthesis, nuclear/ER membrane growth, lipid droplet formation	Yes	Yes	No	Yes
MRPL19	Mitochondrial ribosomal protein of the large subunit	No	No	No	No	no
LDB16	Protein involved in lipid droplet (LD) assembly	Yes	Yes	Yes	No
ADE1	N-succinyl-5-aminoimidazole-4-carboxamide ribotide synthetase	No	Yes	No	No
COR1	Core subunit of the ubiquinol-cytochrome c reductase complex	No	No	Yes	No
COQ1	Hexaprenyl pyrophosphate synthetase; catalyzes the first step in ubiquinone synthesis	No	Yes	Yes	No
SUS1	Component of both the SAGA histone acetylase and TREX-2 complexes	No	Yes	No	No
VMA2	Subunit B of V1 peripheral membrane domain of vacuolar H+-ATPase	Yes	Yes	Yes	Yes
ARF1	GTPase of the Ras superfamily involved in regulation of coated vesicle formation	Yes	Yes	Yes	No
GGC1	Mitochondrial GTP/GDP transporter	Yes	No	Yes	Yes
RGP1	Subunit of a Golgi membrane exchange factor (Ric1p-Rgp1p)	No	No	No	No	no
MRPL35	Mitochondrial ribosomal protein of the large subunit	No	Yes	Yes	No
ATP22	Specific translational activator for the mitochondrial ATP6 mRNA	No	No	Yes	No
ADE8	Phosphoribosyl-glycinamide transformylase	Yes	Yes	No	No
PPM1	Carboxyl methyltransferase for C terminus of the protein phosphatase 2A catalytic subunit	No	No	No	No	no
MRPL28	Mitochondrial ribosomal protein of the large subunit	No	Yes	Yes	Yes
UGO1	Outer membrane component of the mitochondrial fusion machinery	No	Yes	Yes	No
PLM2	Putative transcription factor, contains Forkhead Associated	No	Yes	No	Yes
VAC8	Vacuolar membrane protein; Myo2p receptor and Myo2p-Vac17p-Vac8p transport complex	Yes	No	No	Yes
VMA8	Subunit D of the V1 peripheral membrane domain of V-ATPase	Yes	No	No	Yes
HEM14	Protoporphyrinogen oxidase; a mitochondrial enzyme	Yes	Yes	No	No
SNF4	Activating gamma subunit of the AMP-activated Snf1p kinase complex	No	No	No	Yes
RPL43A	Ribosomal 60S subunit protein L43A	No	No	No	Yes
SOH1	Subunit of the RNA polymerase II mediator complex	No	Yes	No	Yes
VAM7	Vacuolar SNARE protein; functions with Vam3p in vacuolar protein trafficking	Yes	No	No	Yes
COX18	Protein required for membrane insertion of C-terminus of Cox2p	Yes	No	Yes	Yes
RPS0a	Ribosomal 40S subunit protein S0A	Yes	No	No	Yes
VMA22	Protein that is required for vacuolar H+-ATPase (V-ATPase) function	Yes	Yes	No	Yes
GGA2	Protein that regulates Arf1p, Arf2p to facilitate Golgi trafficking	No	Yes	Yes	Yes
MNL1	Alpha-1,2-specific exomannosidase of the endoplasmic reticulum	No	No	No	No	no
PFK26	6-phosphofructo-2-kinase	No	Yes	No	Yes
YIL108w	Putative metalloendopeptidase; forms cytoplasmic foci upon DNA replication stress	No	Yes	No	Yes
GUT2	Mitochondrial glycerol-3-phosphate dehydrogenase	No	No	Yes	No
FMP33	Putative protein of unknown function	No	No	No	No	no
MNN5	Alpha-1,2-mannosyltransferase; responsible for addition of the second alpha-1,2-linked mannose	No	No	No	No	no
CBP1	Mitochondrial protein, regulator of COB mRNA stability and translation	No	Yes	Yes	Yes
MIM2	Mitochondrial protein required for outer membrane protein import	No	Yes	No	No
YPT6	Rab family GTPase; required for endosome-to-Golgi intra-Golgi retrograde Golgi-to-ER transport	No	No	No	Yes
GSF2	Endoplasmic reticulum (ER) localized integral membrane protein	No	No	No	Yes
AEP1	Protein required for expression of the mitochondrial OLI1 gene	Yes	No	Yes	No
RAD14	Protein that recognizes and binds damaged DNA during NER	No	Yes	No	Yes
YNL193w	Putative protein of unknown function	No	No	No	No
KEX2	Kexin, a subtilisin-like protease	No	Yes	No	Yes
CSE2	Subunit of the RNA polymerase II mediator complex	No	Yes	No	Yes
YDR111w	Putative protein of unknown function	No	Yes	Yes	No
RTC1	Subunit of SEACAT, a subcomplex of the SEA complex; Rtc1p, along with Mtc5p and Sea4p	No	No	No	Yes
VPS1	Dynamin-like GTPase required for vacuolar sorting	Yes	Yes	No	Yes
LIP5	Protein involved in biosynthesis of the coenzyme lipoic acid	No	No	Yes	Yes
APM1	Mu1-like medium subunit of the AP-1 complex	No	Yes	No	Yes
PUF2	PUF family mRNA-binding protein; Pumilio homology domain confers RNA binding activity	No	No	Yes	Yes
VPS4	AAA-ATPase involved in multivesicular body (MVB) protein sorting	Yes	Yes	Yes	Yes
Bold indicates genes with increased levels of pyroptosis
